# Supplementary material for: Germline DNA Damage Repair Gene Alterations in Patients with Metachronous Breast and Colorectal Cancer
Source: Int J Mol Sci. 2024 Sep 24;25(19):10275. doi: 10.3390/ijms251910275 (PMC11476855; doi:10.3390/ijms251910275)
Supplement: Supplementary file 1 [file ijms-25-10275-s001.zip]

Archive with 2 entries (2 files):
- Supplementary Tables - Revised.xlsx
- __MACOSX/._Supplementary Tables - Revised.xlsx
