# Supplementary material for: Germline DNA Damage Repair Gene Alterations in Patients with Metachronous Breast and Colorectal Cancer
Source: Int J Mol Sci. 2024 Sep 24;25(19):10275. doi: 10.3390/ijms251910275 (PMC11476855; doi:10.3390/ijms251910275)
Supplement: Supplementary file 1 [file ijms-25-10275-s001.zip › Supplementary Tables - Revised.xlsx]

## Sheet: Table S1
Table S1. Clinical and histopathological data of patients included in the study.
Patient	Gender	Criteria for hereditary cancer syndromes	Primary tumors (age at diagnosis, TNM staging, histopathology, treatment), metastatic site	Family history of cancer: kindship (site, age at dignosis)	Family members evaluated by WES
MPT1	F	None	CRC (66, NI, NI, surgery) BC (66, NI, NI, surgery) CRC (67, NI, NI, surgery)	None	-
MPT2	F	HBOCᵃ/HBCCᵇ	BC (50, NI, NI, surgery+CT)	father (KC, 84) sister (BC, 44) maternal grandmother (SC, NI) paternal uncle (LIN, NI) paternal uncle (COL, 62) paternal aunt (CRC, 70) paternal aunt (CRC, NI) paternal cousin (CC, NI) paternal 2nd-cousin (MEL, 30) maternal cousin (TEC, 55) maternal great aunt (BC, 32) cousin (BC, NI) cousin (MEL, NI)	-
MPT3	F	HBOCᵃ/HBCCᵇ	BC (61, T2N1M0, IDC - ER+/PR-/HER2+, CT+RT) CRC (68, mucinous adenocarcinoma, surgery+CT)	paternal grandmother (BC, NI) paternal aunt (BC, NI) paternal aunt (BC, NI)	-
MPT4	F	HBOCᵃ/HBCCᵇ/LSᶜ	BC (41, NI, NI, surgery) BCC (49, NI and 68, NI, surgery)	father (LEU, NI) paternal grandmother (UC, NI and CRC, NI) paternal aunt (BC, 60 and LUC, 80) paternal aunt (HNC, 70) paternal uncle (CRC, NI) paternal uncle (GC, 80) paternal cousin (CRC, 39)	-
MPT5	F	HBOCᵃ	BC (36 - right, NI, adenocarcinoma, surgery BC (40 - left, T2N0M0, DCIS - ER+/PR+/HER2+, surgery+CT+RT) MEL (49, NI, NI, surgery) CRC (58, NI, TA, paliative treatment) lymph nodes and lung metastases	maternal uncle (HNC, 60), maternal great aunt (BC, 60), maternal great aunt (LUC, 65)	-
MPT6	F	HBOCᵃ/HBCCᵇ/LSᶜ	CRC (38, T3N0M0, PTA, surgery) BC (40, T3N0M0, DCIS - ER-/PR-/HER2+, surgery+CT+RT) EC (46, NI) SS (53, NI)	maternal aunt (BC, 71) paternal aunt (BC, 80) paternal aunt (GC, 60)	-
MPT7	F	HBOCᵃ	OC (62, NI, NI, CT) CRC (62, T3N0M0, TA, CT) BC (65, T3N0M0, IDC - ER+/PR+/HER2-, surgery+CT)	father (HNC - thongue, 61) mother (HNC - oral cavity, 83) maternal grandfather (LUC, 80)	-
MPT8	F	HBOCᵃ/HBCCᵇ/LSᶜ/LFS (Chompret criteria)ᵃ	CRC (40, T4N1M0, adenocarcinoma - sigmoid, surgery+CT) BC (43, T2N1M0, IDC - ER-/PR-/HER2-, surgery+CT+RT) GC (44, NI, NI, surgery)	sister (BC, 46) mother (GC, 69) father (LUC, 74) maternal grandmother (UC, 63) maternal grandfather (HNC, 72) paternal grandfather (HNC, 74) maternal aunt (BC, 47) maternal aunt (BC, 48) maternal uncle (GC, 69 and 77) paternal aunt (LEU, 18) paternal aunt (CRC, 70) paternal uncle (LUC, 51 and NMSC, 60) paternal uncle (LEU, 72) paternal uncle (LIC, 78) maternal cousin (BC, 34) maternal cousin (CUP…	-
MPT9	F	HBOCᵃ/HBCCᵇ	BC (55 - right, T1aN0M0, ILC - ER+/PR+/HER2: NI, surgery+CT) BC (55 - left, NI, LCIS, CT) CRC (56, T1N0M0, adenocarcinoma, surgery) TC (60, NI, NI, surgery)	mother (BC, NI) maternal aunt (unknown site, NI) maternal uncle (HNC, NI) nephew (CNS, NI) paternal great aunt (unkown site, NI) paternal greatgrandfather (CRC, NI)	-
MPT10	F	HBOCᵃ/HBCCᵇ/LSᶜ	CRC (43, T3N1M0, adenocarcinoma, surgery) BC (48 - right, T3N0M0, IDC - ER-/PR-/HER2: NI, surgery+CT+RT) BC (54 - right, TisN0M0, DCIS, surgery+CT+RT)	mother (BC, NI) daughter (CRC, NI) sister (CRC, NI) paternal uncle (CRC, NI)	-
MPT11	F	HBOCᵃ/HBCCᵇ/LSᶜ	BC (43 - left, T2N1M0, IDC - ER+/PR+/HER2+, surgery+CT) CRC (47, T2N1M0, adenocarcinoma - rectosigmoid, surgery+CT) sistemic metastases (bones, lungs, liver)	maternal grandmother (CRC, NI), brother (adenoma, NI) maternal aunt (TC, NI)	-
MPT12	M	HBCCᵇ/LSᶜ	CRC (46, T3N2M0, adenocarcinoma - sigmoid, surgery+CT)	father (CRC, 66) paternal uncle (LUC, NI) paternal aunt (BC, 50) paternal cousin (CRC, NI) paternal cousin (BC, NI)	-
MPT13	F	HBOCᵃ/HBCCᵇ	BC (49 - right, T2N3M0, ILC - ER+/PR+/HER2+, surgery+CT+RT)	mother (TC, 73) sister (BC, 50) paternal aunt (BC, 55) paternal aunt (BC, 70) paternal aunt (BC, 70 and CRC, NI)	-
MPT14	F	HBCCᵇ	BC (53 - left, T1N1M0, papillary carcinoma - ER+/PR+/HER2+, surgery+CT+RT)	paternal uncle (CRC, 60) paternal uncle (LC, 65) paternal uncle (CRC, 70) paternal cousin (CRC, 35) paternal cousin (BC, 60)	-
MPT15	F	HBOCᵃ/HBCCᵇ	CRC (77, T3N0M0, TA, surgery)	daughter (BC, 45) paternal aunt (BC, 60) paternal cousin (BC, 41) niece (BC, 40)	-
MPT16	F	HBOCᵃ/HBCCᵇ/LSᶜ	CRC (59, T2N1M0, TA - rectum, surgery+CT+RT) BC (64 - right, T2N1M0, IDC - ER-/PR-/HER2-, surgery+CT+RT) PAC (86, NI, surgery)	brother (CRC, 50) mother (OC, 60)	-
MPT17	F	HBOCᵃ/HBCCᵇ/LSᶜ	BC (35 - right, T3N0M0, IDC - ER-/PR-/HER2+, neoCT+surgery+CT) URO (49, NI)	mother (CRC, 46)	-
MPT18	F	HBOCᵃ/HBCCᵇ	BC (56 - right, T1cN0M0, IDC, surgery+CT+RT) CRC (62, T3N2M0, AT, surgery+RT) liver and lung metastases	father (HNC - larynx, NI) mother (LUC, NI) maternal grandmother (BC, 45)	-
MPT19	F	HBOCᵃ/HBCCᵇ	CRC (52, TxNxM0, TA, surgery+CT) BC (73 - left, NI, LCIS, surgery+CT) BC (77 - right, TisN0M0, DCIS - ER+/PR+/HER2-, surgery+CT)	father (PC, 70) sister (BC and OC, 60) sister (BC, 66) nephew (LIC, 17) niece (BC, 42) niece (BC, 43)	daughter (BC, 54) (MPT19.2) son (unaffected) (MPT19.4) brother (PC, 60) (MPT19.5)
MPT20	F	HBOCᵃ	BC (42 - left, T2N0M0, IDC - ER+/PR+ HER2+, NI) BC (47 - right, TxN0M0, IDC - ER-/PR- HER+), surgery+RT)	sister (CRC, 52) maternal grandmother (BC, 60)	-
MPT21	F	HBOCᵃ/HBCCᵇ/LSᶜ	BC (47 - right, T2N0M0, IDC - ER+/PR+/HER2-, surgery+neoadj and adj CT+RT). CRC (53, T4N0M0, TA, surgery) Pituitary microadenoma (59, NI)	maternal grandfather (LC, 67) maternal uncle (CRC, 65) maternal aunt (CRC, 70) maternal cousin (BC, 45) maternal cousin (BC, 50) maternal cousin (EC, 55)	sister (EC, 58) (MPT21.2) sister (unaffected) (MPT21.3)
MPT22	F	HBOCᵃ/HBCCᵇ	BC (57 - left, T2N0M0, IDC - NI, surgery+CT) CRC (65, T3N2M0, mucinous adenocarcinoma, surgery+CT)	brother (LEU, 10) paternal aunt (CRC and OC, 50) paternal aunt (UC, 58) paternal aunt (BC, 62)	-
MPT23	F	HBOCᵃ/HBCCᵇ/LFS (Chompret criteria)ᵃ	BC (36 - right, T4N0M0, IDC - ER+/PR+/HER2-, CT+RT), bone metastasis	maternal grandmother (GC, 70) maternal aunt (BC, 54) maternal great-uncle (LUC, 65) maternal great-uncle (CRC, 87) maternal second-degree cousin (BC, 55) maternal great-uncle (GC, 28) maternal great-uncle (Bone, 73) maternal second-degree cousin (Bone, 26) maternal great-uncle (GC, 60) maternal great-aunt (BC, 80) maternal second-degree cousin (CRC, 45) maternal second-degree cousin (BC, 40)	twin sister (unafeccted) (MPT23.2) mother (unaffected) (MPT23.3)
MPT24	F	HBOCᵃ/HBCCᵇ	BC (65, TxN0M0, IDC, NI) CRC (76, TxN0M0, AT, NI)	sister (BC, 48) brother (LUC, 82) mother (UC, NI) father (PAC, NI) maternal aunt (GC, NI) maternal uncle (MEL, NI) paternal grandfather (ESC, NI) paternal cousin (BC, NI)	-
a NCCN Guidelines Genetic/Familial High-Risk Assessment: Breast, Ovarian, and Pancreatic v2.2024
b Hereditary Breast and Colorectal Cancer (Meijers-Heijboer et al. 2003; Naseem et al. 2006)
c NCCN Guidelines Genetic/Familial High-Risk Assessment: Colorectal v2.2023
SPHC: hereditary cancer predisposition syndrome;TNM: cancer staging (T: tumor size and extension, N: number of involved lymph nodes, M: metastasis); WES: whole exome sequencing; HBOC: hereditary breast and ovarian cancer syndrome; CT: chemotherapy; RT: radiotherapy; NI: not informed; ER: estrogen receptor; PR: progesterone receptor; HER2: human epidermal growth factor receptor 2; DCIS: ductal car…

## Sheet: Table S2
Table S2. Pathogenic (P) and likely patogenic (LP) single nucleotide variants identified in the 24 index patients.
Patient	Gene	cDNA	Protein	Type/Effect	NCBI RefSeq	dbSNP 154 v2, NCBI	Classification ACMG/ClinVar
MPT1	-
MPT2	-
MPT3	CDK5RAP3	c.988+1G>A	-	Splice donor/LoF	NM_176096.3	rs757902318	LP/-
	PLEKHG1	c.20delC	p.Pro7Argfs*14	Frameshift/LoF	NM_001329799.2	rs551526351	LP/-
MPT4	MAD1L1	c.175C>T	p.Arg59Cys	Missense	NM_001013836.2	rs121908982	VUS/P
MPT5	-
MPT6	MUTYH	c.1187G>A	p.Gly396Asp	Missense	NM_001128425.2	rs36053993	LP/LP
	SPG7	c.1529C>T	p.Ala510Val	Missense	NM_003119.4	rs61755320	LP/P
	BRME1	c.880dupC	p.Leu294Profs*19	Frameshift/LoF	NM_001345843.1	-	LP/-
	ADAMTS5	c.942delC	p.Val315Trpfs*2	Frameshift/LoF	NM_007038.5	-	LP/-
MPT7	TRNT1	c.498_501delATTT	p.Phe167Thrfs*9	Frameshift/LoF	NM_182916.3	rs754883449	LP/-
MPT8	KIAA0586	c.428delG	p.Arg143Lysfs*4	Frameshift/LoF	NM_001244189.2	rs534542684	VUS/LP
MPT9	-
MPT10	PADI3	c.335T>A	p.Leu112His	Missense	NM_016233.2	rs142129409	VUS/P
MPT11	MLH1	c.1852_1853insTTCT	p.Lys618Ilefs*4	Frameshift/LoF	NM_000249.4	-	LP/-
	VARS2	c.1258G>A	p.Ala420Thr	Missense	NM_001167734.2	rs202201763	LP/P
MPT12	-
MPT13	PHEX	c.1952G>A	p.Arg651Gln	Missense	NM_000444.6	rs748792378	LP/-
MPT14	CAPN3	c.2257G>A	p.Asp753Asn	Missense	NM_000070.3	rs146923842	LP/LP
MPT15	COL6A3	c.7447A>G	p.Lys2483Glu	Missense	NM_004369.4	-	VUS/P
	ABCA4	c.3113C>T	p.Ala1038Val	Missense	NM_000350.2	-	VUS/LP
	ARSB	c.944G>A	p.Arg315Gln	Missense	NM_000046.3	-	LP/LP
	CECR1	c.973-2A>G	-	Splice acceptor/LoF	NM_001282225.1	-	VUS/LP
	DUOX2	c.614C>A	p.Ser205Ter	Stop gained/LoF	NM_014080.4	-	LP/-
	GNRHR	c.317A>G	p.Gln106Arg	Missense	NM_000406.2	-	LP/-
MPT16	COL6A3	c.7447A>G	p.Lys2483Glu	Missense	NM_004369.4	rs139260335	VUS/P
	HEG1	c.3653-1G>A	-	Splice acceptor/LoF	NM_020733.2	-	LP/-
	GNRHR	c.317A>G	p.Gln106Arg	Missense	NM_000406.3	rs104893836	VUS/LP
	ADA2	c.973-2A>G	-	Splice acceptor/LoF	NM_001282225.2	rs139750129	VUS/P
	ARSB	c.944G>A	p.Arg315Gln	Missense	NM_000046.5	rs727503809	LP/LP
MPT17	ACSF3	c.1075G>A	p.Glu359Lys	Missense	NM_174917.5	rs150487794	LP/P
	KIR2DL1	c.527_528delAG	p.Lys176Serfs*8	Frameshift/LoF	NM_014218.3	rs767604061	LP/-
MPT18	TEX14	c.1490T>C	p.Leu497Pro	Missense	NM_198393.4	rs139416487	LP/LP
MPT19	KIRREL1	c.1718C>T	p.Ser573Leu	Missense	NM_018240.7	rs139995772	VUS/P
	TMEM144	c.802+1G>A	-	Splice donor/LoF	NM_018342.5	rs956232668	LP/-
	ZDHHC11B	c.780C>G	p.Tyr260Ter	Stop gained/LoF	NM_001351303.2	rs1745116641	LP/-
	KIAA0825	c.157C>T	p.Gln53Ter	Stop gained/LoF	NM_001145678.3	rs754999256	LP/-
	RP1	c.2212-1G>A	-	Splice acceptor/LoF	NM_001375654.1	rs997666144	LP/-
	PLEKHB1	c.584_585insT	p.Pro196Alafs	Frameshift/LoF	NM_021200.3	rs770705065	LP/-
	SPG7	c.1529C>T	p.Ala510Val	Missense	NM_003119.4	rs61755320	LP/P
	IFT52	c.290_293dupCCAA	p.Ile99Glnfs*3	Frameshift/LoF	NM_001303458.3	rs765845001	LP/-
MPT20	S100A13	c.238_241delATTG	p.Ile80Glyfs*13	Frameshift/LoF	NM_001024211.2	-	LP/-
	TEKT5	c.918dupT	p.Gln307Serfs*19	Frameshift/LoF	NM_144674.2	rs777666244	LP/-
	TIMM22	c.97G>C	p.Val33Leu	Missense	NM_013337.4	rs149879547	VUS/P
MPT21	NEB	c.402+1G>T	-	Splice donor/LoF	NM_001271208.2	-	LP/-
	COL4A3	c.3829G>A	p.Gly1277Ser	Missense	NM_000091.5	rs190598500	VUS/LP
	ROPN1	c.103C>T	p.Gln35Ter	Stop gained/LoF	NM_017578.4	rs773302506	LP/-
	TUBB2B	c.602G>C	p.Cys201Ser	Missense	NM_178012.5	rs201922441	LP/-
	CEP162	c.10_13delTGTT	p.Cys4Profs*5	Frameshift/LoF	NM_014895.4	-	LP/-
	ASPH	c.1765-1G>A	-	Splice acceptor/LoF	NM_004318.4	rs1441878768	LP/-
	PRSS3	c.200+3_200+7delAAGTG	-	Splice region/Other	NM_002771.4	rs757067965	LP/-
	CFAP54	c.4930dupT	p.Trp1644Leufs*12	Frameshift/LoF	NM_001306084.2	-	LP/-
	PSG2	c.51delG	p.Leu18Serfs*8	Frameshift/LoF	NM_031246.4	rs778532519	LP/-
	SIRPB1	c.388delG	p.Asp130Thrfs*28	Frameshift/LoF	NM_006065.5	rs866668053	LP/-
	SIRPB1	c.392_393delTG	p.Val131Glyfs*3	Frameshift/LoF	NM_006065.5	rs1448400360	LP/-
	BPIFB1	c.148_157delACCAGCATCC	p.Thr50Cysfs*25	Frameshift/LoF	NM_033197.3	rs1980353074	LP/-
	BCORL1	c.20_32delTCTACAGCGGCGT	p.Leu7Argfs*105	Frameshift/LoF	NM_021946.5	rs1434487141	LP/-
MPT22	ITGAD	c.1459C>T	p.Arg487Ter	Stop gained/LoF	NM_005353.3	rs755667026	LP/-
	PROKR2	c.254G>A	p.Arg85His	Missense	NM_144773.4	rs74315418	LP/P
MPT23	NOS3	c.343_353delCCCGGCCCCCC	p.Pro115Glyfs*3	Frameshift/LoF	NM_000603.5	rs1299476192	LP/-
MPT24	POLM	c.969-2A>C	-	Splice acceptor/LoF	NM_013284.4	rs760320482	LP/-
LP: likely pathogenic; P: pathogenic; VUS: variant of uncertain significance; LoF: loss of function

## Sheet: Table S3
Table S3. Pathogenic (P) and likely patogenic (LP) single nucleotide variants detected in the three families evaluated.
Patient	Gene	cDNA	Protein	Type/Effect	NCBI RefSeq	dbSNP 154 v2, NCBI	Classification ACMG/ClinVar
MPT19	KIRREL1	c.1718C>T	p.Ser573Leu	Missense	NM_018240.7	rs139995772	VUS/P
	TMEM144	c.802+1G>A	-	Splice donor/LoF	NM_018342.5	rs956232668	LP/-
	ZDHHC11B	c.780C>G	p.Tyr260Ter	Stop gained/LoF	NM_001351303.2	rs1745116641	LP/-
	KIAA0825	c.157C>T	p.Gln53Ter	Stop gained/LoF	NM_001145678.3	rs754999256	LP/-
	RP1	c.2212-1G>A	-	Splice acceptor/LoF	NM_001375654.1	rs997666144	LP/-
	PLEKHB1	c.584_585insT	p.Pro196Alafs	Frameshift/LoF	NM_021200.3	rs770705065	LP/-
	SPG7	c.1529C>T	p.Ala510Val	Missense	NM_003119.4	rs61755320	LP/P
	IFT52	c.290_293dupCCAA	p.Ile99Glnfs*3	Frameshift/LoF	NM_001303458.3	rs765845001	LP/-
MPT19.2	KIRREL1	c.1718C>T	p.Ser573Leu	Missense	NM_018240.7	rs139995772	VUS/P
	CHRNA1	c.380_381delAA	p.Lys127Serfs*18	Frameshift/LoF	NM_000079.4	rs1574007436	P/LP
	TMEM144	c.802+1G>A	-	Splice donor/LoF	NM_018342.5	rs956232668	LP/-
	ZDHHC11B	c.780C>G	p.Tyr260Ter	Stop gained/LoF	NM_001351303.2	rs1745116641	LP/-
	RP1	c.2212-1G>A	-	Splice acceptor/LoF	NM_001375654.1	rs997666144	LP/-
	CTNNAL1	c.1278delA	p.Glu427Lysfs*4	Frameshift/LoF	NM_003798.4	-	LP/-
	SLCO1B3,SLCO1B3-SLCO1B7	c.1135+1G>A	-	Splice donor/LoF	NM_019844.4	rs201833947	LP/LP
	GLT8D2	c.415C>T	p.Arg139Ter	Stop gained/LoF	NM_001384711.1	rs756277684	LP/-
	CCDC33	c.1996C>T	p.Gln666Ter	Stop gained/LoF	NM_025055.5	rs763166112	LP/-
	SETD4	c.602G>A	p.Trp201Ter	Stop gained/LoF	NM_017438.5	rs146739910	LP/-
MPT19.4	KIRREL1	c.1718C>T	p.Ser573Leu	Missense	NM_018240.7	rs139995772	VUS/P
	CHRNA1	c.380_381delAA	p.Lys127Serfs*18	Frameshift/LoF	NM_000079.4	rs1574007436	P/LP
	TMEM144	c.802+1G>A	-	Splice donor/LoF	NM_018342.5	rs956232668	LP/-
	ZDHHC11B	c.780C>G	p.Tyr260Ter	Stop gained/LoF	NM_001351303.2	rs1745116641	LP/-
	KIAA0825	c.5194T>C	p.Cys1732Arg	Missense	NM_015312.4	rs75923324	LP/-
	CCDC33	c.1996C>T	p.Gln666Ter	Stop gained/LoF	NM_025055.5	rs763166112	LP/-
	ZNF778	c.1393dupA	p.Thr465Asnfs*2	Frameshift/LoF	NM_001201407.2	-	LP/-
	IFT52	c.290_293dupCCAA	p.Ile99Glnfs*3	Frameshift/LoF	NM_001303458.3	rs765845001	LP/-
MPT19.5	KIRREL1	c.1718C>T	p.Ser573Leu	Missense	NM_018240.7	rs139995772	VUS/P
	TCAIM	c.1300delT	p.Ser434Leufs*24	Frameshift/LoF	NM_173826.4	rs1702118177	LP/-
	TMEM144	c.802+1G>A	-	Splice donor/LoF	NM_018342.5	rs956232668	LP/-
	ZDHHC11B	c.780C>G	p.Tyr260Ter	Stop gained/LoF	NM_001351303.2	rs1745116641	LP/-
	KIAA0825	c.157C>T	p.Gln53Ter	Stop gained/LoF	NM_001145678.3	rs754999256	LP/-
	RP1	c.2212-1G>A	-	Splice acceptor/LoF	NM_001375654.1	rs997666144	LP/-
	ECHS1	c.123_124delAG	p.Gly42Glufs*3	Frameshift/LoF	NM_004092.4	rs746519257	P/P
	TRIP11	c.4487_4488delAA	p.Lys1496Argfs*3	Frameshift/LoF	NM_004239.4	rs1161901613	LP/-
	MYO9A	c.3282C>G	p.Tyr1094Ter	Stop gained/LoF	NM_006901.4	rs2057433252	LP/-
	RGS11	c.506+1G>A	-	Splice donor/LoF	NM_183337.3	rs144537622	LP/-
	ZPBP2	c.313G>T	p.Gly105Ter	Stop gained/LoF	NM_199321.3	rs1041484668	LP/-
	NLRP7	c.799C>T	p.Gln267Ter	Stop gained/LoF	NM_001127255.1	rs755349976	LP/-
MPT21	NEB	c.402+1G>T	-	Splice donor/LoF	NM_001271208.2	-	LP/-
	COL4A3	c.3829G>A	p.Gly1277Ser	Missense	NM_000091.5	rs190598500	VUS/LP
	ROPN1	c.103C>T	p.Gln35Ter	Stop gained/LoF	NM_017578.4	rs773302506	LP/-
	TUBB2B	c.602G>C	p.Cys201Ser	Missense	NM_178012.5	rs201922441	LP/-
	CEP162	c.10_13delTGTT	p.Cys4Profs*5	Frameshift/LoF	NM_014895.4	-	LP/-
	ASPH	c.1765-1G>A	-	Splice acceptor/LoF	NM_004318.4	rs1441878768	LP/-
	PRSS3	c.200+3_200+7delAAGTG	-	Splice region/Other	NM_002771.4	rs757067965	LP/-
	CFAP54	c.4930dupT	p.Trp1644Leufs*12	Frameshift/LoF	NM_001306084.2	-	LP/-
	PSG2	c.51delG	p.Leu18Serfs*8	Frameshift/LoF	NM_031246.4	rs778532519	LP/-
	SIRPB1	c.388delG	p.Asp130Thrfs*28	Frameshift/LoF	NM_006065.5	rs866668053	LP/-
	BPIFB1	c.148_157delACCAGCATCC	p.Thr50Cysfs*25	Frameshift/LoF	NM_033197.3	rs1980353074	LP/-
	BCORL1	c.20_32delTCTACAGCGGCGT	p.Leu7Argfs*105	Frameshift/LoF	NM_021946.5	rs1434487141	LP/-
MPT21.2	ROPN1	c.103C>T	p.Gln35Ter	Stop gained/LoF	NM_017578.4:	rs773302506	LP/-
	TUBB2B	c.602G>C	p.Cys201Ser	Missense	NM_178012.5	rs201922441	LP/-
	FOXO3	c.1143dupG	p.Leu382Alafs*3	Frameshift/LoF	NM_001455.4:	rs34133353	LP/-
	PRSS3	c.200+3_200+7delAAGTG	-	Splice region/Other	NM_002771.4	rs757067965	LP/-
	GLYATL1	c.750_751delAT	p.Trp251Glyfs*8	Frameshift/LoF	NM_080661.4	rs567393709	LP/-
	CFAP54	c.4930dupT	p.Trp1644Leufs*12	Frameshift/LoF	NM_001306084.2	-	LP/-
	PDCD2L	c.289delC	p.Arg97Alafs*60	Frameshift/LoF	NM_032346.2	rs761331362	LP/-
	PSG2	c.51delG	p.Leu18Serfs*8	Frameshift/LoF	NM_031246.4	rs778532519	LP/-
	SIRPB1	c.388delG	p.Asp130Thrfs*28	Frameshift/LoF	NM_006065.5	rs866668053	LP/-
	BPIFB1	c.148_157delACCAGCATCC	p.Thr50Cysfs*25	Frameshift/LoF	NM_033197.3	rs1980353074	LP/-
	BCORL1	c.20_32delTCTACAGCGGCGT	p.Leu7Argfs*105	Frameshift/LoF	NM_021946.5	rs1434487141	LP/-
	RHBDD3	c.740G>A	p.Trp247Ter	Stop gained/LoF	NM_012265.3	rs765643726	LP/-
MPT21.3	NEB	c.402+1G>T	-	Splice donor/LoF	NM_001271208.2	-	LP/-
	COL4A3	c.3829G>A	p.Gly1277Ser	Missense	NM_000091.5	rs190598500	VUS/LP
	ROPN1	c.103C>T	p.Gln35Ter	Stop gained/LoF	NM_017578.4:	rs773302506	LP/-
	PAK1IP1	c.247+1G>A	-	Splice donor	NM_017906.3	-	LP/-
	FOXO3	c.1143dupG	p.Leu382Alafs*3	Frameshift/LoF	NM_001455.4:	rs34133353	LP/-
	ASPH	c.1765-1G>A	-	Splice acceptor/LoF	NM_004318.4	rs1441878768	LP/-
	PRSS3	c.200+3_200+7delAAGTG	-	Splice region/Other	NM_002771.4	rs757067965	LP/-
	METTL4	c.460-2A>G	-	Splice acceptor	NM_022840.5	rs150924561	LP/-
	BPIFB1	c.148_157delACCAGCATCC	p.Thr50Cysfs*25	Frameshift/LoF	NM_033197.3	rs1980353074	LP/-
	CBS	c.572C>T	p.Thr191Met	Missense	NM_000071.3	rs121964973	LP/P
	RHBDD3	c.740G>A	p.Trp247Ter	Stop gained/LoF	NM_012265.3	rs765643726	LP/-
	RPS6KA6	c.1242+1G>A	-	Splice donor	NM_014496.5	rs2034370700	LP/-
	BCORL1	c.20_32delTCTACAGCGGCGT	p.Leu7Argfs*105	Frameshift/LoF	NM_021946.5	rs1434487141	LP/-
MPT23	NOS3	c.343_353delCCCGGCCCCCC	p.Pro115Glyfs*3	Frameshift/LoF	NM_000603.5	rs1299476192	LP/-
MPT23.2	NOS3	c.343_353delCCCGGCCCCCC	p.Pro115Glyfs*3	Frameshift/LoF	NM_000603.5	rs1299476192	LP/-
MPT23.3	NOS3	c.343_353delCCCGGCCCCCC	p.Pro115Glyfs*3	Frameshift/LoF	NM_000603.5	rs1299476192	LP/-
LP: likely pathogenic; P: pathogenic; VUS: variant of uncertain significance; LoF: loss of function

## Sheet: Table S4
Table S4. Prioritized variants of uncertain significance (VUS) in the 24 index cases.
Patient	Gene	cDNAª	Protein	NCBI RefSeq	dbSNP 154 v2, NCBI	COSMIC ID	CIViC - ClinVar Miner
MPT1	TDG	c.602A>C	p.Lys201Thr	NM_003211.6	rs61937630	--	--
MPT2	ATM	c.5558A>T	p.Asp1853Val	NM_000051.4	rs1801673	COSV53725804	LINK SUBMISSIONS
	CCDC88C	c.3895C>T	p.Arg1299Cys	NM_001080414.4	rs142539336	--	--
	PABPC1	c.1255C>T	p.Arg419Cys	NM_002568.4	rs766099049	COSV59400608	--
MPT3	LAMC2	c.1637C>A	p.Ala546Asp	NM_005562.3	rs140949383	--	--
	PABPC1	c.1255C>T	p.Arg419Cys	NM_002568.4	rs766099049	COSV59400608	--
	TDG	c.602A>C	p.Lys201Thr	NM_003211.6	rs61937630	--	--
MPT4	CSMD3	c.5186C>T	p.Ala1729Val	NM_198123.2	rs61754527	COSV52224803	LINK SUBMISSIONS
	LRP2	c.6858T>A	p.Phe2286Leu	NM_004525.3	rs140918583	--	--
	PABPC1	c.1255C>T	p.Arg419Cys	NM_002568.4	rs766099049	COSV59400608	--
MPT5	KDR	c.475G>A	p.Val159Met	NM_002253.3	rs545112274	COSV55771570	LINK SUBMISSIONS
	POLQ	c.4262_4268delTACTATT	p.Ile1421Argfs*8	NM_199420.4	rs546221341	--	--
	TDG	c.602A>C	p.Lys201Thr	NM_003211.6	rs61937630	--	--
	TTN	c.18550G>A	p.Ala6184Thr	NM_001267550.2	rs72648947	--	--
MPT6	BMP4	c.272C>G	p.Ser91Cys	NM_001202.6	rs121912767	--	--
	NOC3L	c.2372T>C	p.Phe791Ser	NM_022451.11	rs142805936	--	--
MPT7	PABPC1	c.1255C>T	p.Arg419Cys	NM_002568.4	rs766099049	COSV59400608	--
MPT8	MAP3K1	c.2062C>G	p.Leu688Val	NM_005921.2	rs955261841	--	--
	PABPC1	c.1255C>T	p.Arg419Cys	NM_002568.4	rs766099049	COSV59400608	--
	PIWIL2	c.2464C>G	p.Leu822Val	NM_018068.5	rs147192548	--	--
MPT9	FAM81B	c.400C>T	p.Arg134Cys	NM_152548.3	rs76962324	--	--
MPT10						--	--
MPT11	MLH1	c.1853A>T	p.Lys618Met	NM_000249.4	rs63750449	--	--
MPT12	CCDC88C	c.3895C>T	p.Arg1299Cys	NM_001080414.4	rs142539336	--	--
	ERCC3	c.2111C>T	p.Ser704Leu	NM_000122.2	rs4150521	COSV104535515	LINK SUBMISSIONS
	MST1R	c.1718A>G	p.Glu573Gly	NM_002447.4	rs757400054	--	--
	PIWIL2	c.2447G>C	p.Gly816Ala	NM_018068.5	rs956205218	--	--
MPT13	SERPINA3	c.956C>T	p.Ser319Leu	NM_001085.5	rs777214595	--	--
MPT14	DNAH11	c.12632C>T	p.Pro4211Leu	NM_001277115.2	rs142585703	--	--
	PDE4DIP	c.4138C>T	p.Arg1380Cys	NM_001350520.1	rs138083036	COSV57682741	--
MPT15	BLM	c.543C>A	p.Ser181Arg	NM_000057.3	rs761288442	--	--
	BUB1	c.278G>A	p.Gly93Glu	NM_004336.4	rs932529131	--	--
	CRY2	c.574C>T	p.Arg192Cys	NM_021117.3	-	--	--
	EPHA3	c.518C>T	p.Pro173Leu	NM_005233.5	rs141287594	COSV107407222	--
	LRP2	c.9914G>A	p.Arg3305His	NM_004525.2	-	--	--
	POLD2	c.1219C>T	p.Arg407Cys	NM_006230.3	-	--	--
	TTN	c.26602A>C	p.Lys8868Gln	NM_001267550.2	rs776511625	--	--
MPT16	BLM	c.543C>A	p.Ser181Arg	NM_000057.4	rs761288442	--	--
	BUB1	c.278G>A	p.Gly93Glu	NM_004336.5	rs932529131	--	--
	CRY2	c.511C>T	p.Arg171Cys	NM_021117.5	rs375307775	--	--
	EPHA3	c.518C>T	p.Pro173Leu	NM_005233.6	rs141287594	COSV107407222	--
	PABPC1	c.1255C>T	p.Arg419Cys	NM_002568.4	rs766099049	COSV59400608	--
	ROBO1	c.4683A>C	p.Lys1561Asn	NM_002941.4	rs199657294	--	--
	RPAP1	c.101A>T	p.Lys34Met	NM_015540.4	rs565194955	--	--
	TTN	c.26602A>C	p.Lys8868Gln	NM_001267550.2	rs776511625	--	--
	ZSWIM7	c.336T>G	p.Ser112Arg	NM_001042697.2	rs747973640	--	--
MPT17	ABCC1	c.3848C>T	p.Pro1283Leu	NM_004996.4	rs765498811	--	--
	NOC3L	c.1110G>A	p.Met370Ile	NM_022451.11	rs149695235	--	--
MPT18	DMBT1	c.4597G>A	p.Val1533Met	NM_007329.3	rs752348276	--	--
	MYC	c.906C>A	p.His302Gln	NM_002467.6	rs139697494	COSV104388909	--
	PABPC1	c.1255C>T	p.Arg419Cys	NM_002568.4	rs766099049	COSV59400608	--
MPT19	KIAA1109	c.5194T>C	p.Cys1732Arg	NM_015312.4	rs75923324	--	--
	TTN	c.96235G>A	p.Asp32079Asn	NM_001267550.2	rs200540781	--	--
	XPC	c.2348C>T	p.Ala783Val	NM_004628.5	rs928148829	--	--
MPT20	NOC3L	c.355C>G	p.Pro119Ala	NM_022451.11	rs45484894	--	--
	TTN	c.92782G>C	p.Asp30928His	NM_001267550.2	rs397517756	--	--
MPT21	COL6A3	c.5743C>T	p.Arg1915Trp	NM_004369.4	rs201938007	--	--
	CRY2	c.1025A>G	p.Asn342Ser	NM_021117.5	rs766746405	--	--
MPT22	GPRIN2	c.871G>A	p.Glu291Lys	NM_001385287.1	rs141945581	--	--
	LAMA1	c.2657C>T	p.Ala886Val	NM_005559.4	rs144738522	--	--
	PABPC1	c.1255C>T	p.Arg419Cys	NM_002568.4	rs766099049	COSV59400608	--
MPT23	BMP4	c.153T>G	p.His51Gln	NM_001202.6	rs950786038	--	--
	LAMA1	c.2657C>T	p.Ala886Val	NM_005559.4	rs144738522	--	--
	XPA	c.89G>A	p.Arg30Gln	NM_000380.4	rs760613920	--	--
MPT24	PABPC1	c.1255C>T	p.Arg419Cys	NM_002568.4	rs766099049	COSV59400608	--
ᵃ All variants were missense type, except the one in italic (frameshift)

## Sheet: Table S5
Table S5. Prioritized VUS in three index patients and their seven relatives evaluated by WES.
Patient	Gene	cDNAᵃ	Protein	NCBI RefSeq	dbSNP 154 v2, NCBI	COSMIC ID	CIViC - ClinVar Miner
MPT19	KIAA1109	c.5194T>C	p.Cys1732Arg	NM_015312.4	rs75923324	--	--
	TTN	c.96235G>A	p.Asp32079Asn	NM_001267550.2	rs200540781	--	--
	XPC	c.2348C>T	p.Ala783Val	NM_004628.5	rs928148829	--	--
MPT19.2	LRP1	c.5977C>T	p.Arg1993Trp	NM_002332.3:	rs141826184	--	--
	TTN	c.96235G>A	p.Asp32079Asn	NM_001267550.2	rs200540781	--	--
	XPC	c.2348C>T	p.Ala783Val	NM_004628.5	rs928148829	--	--
MPT19.4	CFTR	c.4085G>A	p.Ser1362Asn	NM_000492.4	rs777892053	--	--
	COL6A3	c.1762G>A	p.Asp588Asn	NM_004369.4	rs886043408	--	--
	ERCC3	c.2111C>T	p.Ser704Leu	NM_000122.2	rs4150521	COSV104535515	LINK SUBMISSIONS
	KIAA1109	c.5194T>C	p.Cys1732Arg	NM_015312.4	rs75923324	--	--
	TTN	c.96235G>A	p.Asp32079Asn	NM_001267550.2	rs200540781	--	--
MPT19.5	PABPC1	c.1240C>T	p.Pro414Ser	NM_002568.4	rs796192778	COSV59397571	--
	TTN	c.96235G>A	p.Asp32079Asn	NM_001267550.2	rs200540781	--	--
MPT21	COL6A3	c.5743C>T	p.Arg1915Trp	NM_004369.4	rs201938007	--	--
	CRY2	c.1025A>G	p.Asn342Ser	NM_021117.5	rs766746405	--	--
MPT21.2	COL6A3	c.5743C>T	p.Arg1915Trp	NM_004369.4	rs201938007	--	--
	CFTR	c.1516A>G	p.Ile506Val	NM_000492.4	rs1800091	--	--
	POLE	c.577A>G	p.Ser193Gly	NM_006231.4	rs760588718	--	--
	TYRO3	c.2059C>T	p.Arg687Cys	NM_006293.4	rs377334532	--	--
MPT21.3	COL6A3	c.5743C>T	p.Arg1915Trp	NM_004369.4	rs201938007	--	--
	CRY2	c.1025A>G	p.Asn342Ser	NM_021117.5	rs766746405	--	--
	CFTR	c.1516A>G	p.Ile506Val	NM_000492.4	rs1800091	--	--
MPT23	BMP4	c.153T>G	p.His51Gln	NM_001202.6	rs950786038	--	--
	LAMA1	c.2657C>T	p.Ala886Val	NM_005559.4	rs144738522	--	--
	XPA	c.89G>A	p.Arg30Gln	NM_000380.4	rs760613920	--	--
MPT23.2	BMP4	c.153T>G	p.His51Gln	NM_001202.6	rs950786038	--	--
	LAMA1	c.2657C>T	p.Ala886Val	NM_005559.4	rs144738522	--	--
	XPA	c.89G>A	p.Arg30Gln	NM_000380.4	rs760613920	--	--
MPT23.3	AGT	c.815A>G	NP_001371408.1:p.Tyr272Cys	NM_001384479.1	rs56073403	--	--
	LAMA1	c.2657C>T	NP_005550.2:p.Ala886Val	NM_005559.4	rs144738522	--	--
	MCM3AP	c.3227C>A	NP_003897.2:p.Ser1076Tyr	NM_003906.5	rs142223686	--	--
ᵃ All variants were missense type

## Sheet: Table S6
Table S6. Relevant copy number variations (CNVs) identified in the 24 index patients.
Patient	Gene	Chromosome	Start	End	Type/Effect	Other Genes	Classification ACMG/ClinVar
MPT1	TTN	2	179466385	179466877	Inframe deletion/Loss	-	VUS/-
MPT2	CENPM	22	42305769	42335200	Stop lost/Gain	SHISA8,TNFRSF13C	VUS/-
	XPA	9	100459403	100617318	Initiator codon/Gain	FOXE1	VUS/VUS
	SLC15A4	12	129307943	129338194	Initiator codon/Gain	GLT1D1	VUS/-
	MTA3	2	42719977	42795913	Initiator codon/Gain	KCNG3	VUS/-
	PRKDC	8	48872533	48873774	Initiator codon/Gain	MCM4	VUS/-
	NFKBIE	6	44232719	44238614	Initiator codon/Gain	TMEM151B	VUS/-
	TYRO3	15	41851456	41870474	Gain	-	VUS/-
MPT3	-
MPT4	CENPE	4	104115386	104119476	Initiator codon/Gain	-	VUS/-
	CFTR	7	117227793	117246807	Stop gained/Gain	-	VUS/-
	RECQL	12	21652489	21693507	Gain	GOLT1B, GYS2, SPX	VUS/-
	SMC2	9	106857666	106864854	Initiator codon/Gain	-	VUS/-
	TTN	2	179447667	179449305	Inframe deletion/Loss	-	VUS/-
	TYRO3	15	41851456	41870474	Gain	-	VUS/-
MPT5	TTN	2	179465581	179466291	Inframe deletion/Loss	-	VUS/-
MPT6	RECQL4	8	145741372	145743168	Initiator codon/Loss	-	VUS/P
MPT7	-
MPT8	NOTCH2	1	120502015	120612020	Initiator codon/Gain	CLDN34	VUS/-
	NRXN1	2	50850452	51153093	Frameshift/Loss	-	VUS/-
	TTN	2	179442715	179462785	Frameshift/Gain	-	VUS/-
	TTN	2	179467009	179501526	Stop gained/Gain	-	VUS/VUS
	TTN	2	179600238	179639200	Disruptive inframe insertion/Gain	-	VUS/-
	ROBO2	3	77526565	77694055	Stop gained/Gain	-	VUS/-
	CCNH	5	86658368	86672857	Intron variant/Gain	RASA1	VUS/-
	MUC19	12	40834526	40841997	Stop gained/Gain	-	VUS/-
	MUC19	12	40910216	40917444	Stop gained/Gain	-	VUS/-
	MUC19	12	40919185	40941627	Stop gained/Gain	-	VUS/-
	SLC15A4	12	129293333	129373289	Frameshift/Gain	GLT1D1	VUS/VUS
	NR0B1	X	26157103	30578472	Gain	DCAF8L1,DCAF8L2,IL1RAPL1,MAGEB1,MAGEB2,MAGEB3,MAGEB4,MAGEB5,MAGEB6,MAGEB10,MAGEB18,,PPP4R3C,TASL	P/LP
MPT9	MUC19	12	40841127	40843532	Frameshift/Gain	-	VUS/-
	TYRO3	15	41851456	41870474	Gain	-	VUS/-
MPT10	STK11	19	1222984	1250528	Stop lost/Gain	CBARP,MIDN,ATP5F1D	VUS/VUS
	BRF1	14	105715208	105718916	Frameshift/Gain	BTBD6	VUS/-
	RECQL4	8	145742986	145753456	Initiator codon/Gain	C8orf82,LRRC14,LRRC24	VUS/-
	GNAS	20	57466782	57475010	Initiator codon/Gain	-	VUS/-
	MTA3	2	42795886	42806340	Initiator codon/Gain	-	VUS/-
	POLN	4	2061239	2074026	Gain	NAT8L	VUS/-
MPT11	POLD1	19	50920302	50923230	Stop lost/Loss	SPIB	VUS/-
MPT12	CCND1	11	69456082	69488089	Gain	-	VUS/-
	CENPE	4	104068513	104082408	Inframe deletion/Loss	-	VUS/-
	TERT	5	1294886	1321794	Initiator codon/Gain	CLPTM1L	VUS/VUS
	DKC1	X	153997442	154003548	Stop gained/Gain	-	VUS/VUS
	MUC19	12	40929708	40930778	Inframe deletion/Loss	-	VUS/-
	RPA1	17	1731155	1733420	Initiator codon/Gain	SMYD4	VUS/-
	TTN	2	179516180	179519018	Inframe deletion/Loss	-	VUS/VUS
	TTN	2	179528160	179530187	Inframe deletion/Loss	-	VUS/-
	TTN	2	179531551	179540481	Inframe deletion/Loss	-	VUS/-
MPT13	CCND1	11	69240558	69466050	Gain	LOC102724265	VUS/VUS
	DKC1	X	153979229	154003548	Stop gained/Gain	GAB3	VUS/VUS
	DKC1	X	154005074	154009588	Gain	MPP1	VUS/-
MPT14	MUC19	12	40921557	40921589	Disruptive inframe insertion/Gain	-	VUS/-
MPT15	MITF	3	69986973	69988332	Stop gained/Gain	-	VUS/-
	MAPK3	16	30129670	30134530	Initiator codon/Gain	-	VUS/-
MPT16	TYRO3	15	4185145	41854916	Initiator codon/Gain	-	VUS/-
	TYRO3	15	41863793	41870474	Frameshift/Gain	-	VUS/-
MPT17	-
MPT18	RAD50	5	131944809	131951822	Frameshift/Gain	-	VUS/-
	LAMA1	18	6947162	6956764	Frameshift/Gain	-	VUS/-
MPT19	MUC19	12	40919185	40923032	Gain	-	VUS/-
MPT20	CENPE	4	104037734	104101626	Frameshift/Gain	-	VUS/VUS
	CLIP1	12	122801296	122837333	Stop gained/Gain	-	VUS/-
	RECQL	12	21644453	21684129	Initiator codon/Gain	GOLT1B,SPX	VUS/-
	HDAC5	17	42170460	42171202	Frameshift/Gain	-	VUS/-
	INO80	15	41384225	41384380	Inframe insertion/Gain	-	VUS/-
	PIK3CA	3	178941869	178942609	Frameshift/Gain	-	VUS/-
	PTK7	6	43044227	43044724	Initiator codon variant/Gain	-	VUS/-
	TTN	2	179531551	179539136	Disruptive inframe insertion/Gain	-	VUS/-
MPT21	-
MPT22	-
MPT23	CCNH	5	86637107	86649052	Intron variant/Loss	RASA1	VUS/-
	CSMD3	8	113562900	113569183	Inframe deletion/Loss	-	VUS/-
	EPHA3	3	89457217	89478317	Frameshift/Loss	-	VUS/-
	LRP2	2	170070167	170077073	Frameshift/Loss	-	VUS/-
	LRP2	2	170112616	170134461	Frameshift/Loss	-	VUS/-
	MRPL3	3	131186935	131190123	Frameshift/Loss	-	VUS/-
	MUC19	12	40805835	40810161	Inframe deletion/Loss	-	VUS/-
	MUC19	12	40841127	40852571	Frameshift variant/Loss	-	VUS/-
	MUC19	12	40866943	40868999	Inframe deletion/Loss	-	VUS/-
	MUC19	12	40922979	40924912	Inframe deletion/Loss	-	VUS/-
	MUC19	12	40927035	40935474	Inframe deletion/Loss	-	VUS/-
	MUC19	12	40936076	40940984	Inframe deletion/Loss	-	VUS/-
	NRXN1	2	50280409	50282182	Frameshift variant/Loss	-	LP/P
	NRXN1	2	51147140	51153093	Inframe deletion/Loss	-	VUS/VUS
	ROBO1	3	78695298	78701079	Frameshift/Loss	-	VUS/-
	ROBO2	3	77571926	77626765	Frameshift/Loss	-	VUS/-
	TTN	2	179394687	179544782	Inframe deletion/Loss	-	VUS/LP
	TTN	2	179575789	179590773	Inframe deletion/Loss	-	VUS/-
	TTN	2	179603868	179617907	Inframe deletion/Loss	-	VUS/-
MPT24	-	4	128621165	190873442	Initiator codon variant/Gain	AADAT,ABCE1,ABHD18,ACSL1,ADAM29,AGA,ANAPC10,ANKRD37,ANP32C,ANXA10,APELA,ARFIP1,ARHGAP10,ASB5,ASIC5,C4orf33,C4orf45,C4orf46,C4orf47,C4orf51,CASP3,CBR4,CCDC110,CDKN2AIP,CENPU,CEP44,CFAP97,CLCN3,CLDN22,CLDN24,CLGN,CPE,CTSO,CYP4V2,DCHS2,DCLK2,DCTD,DDX60,DDX60L,EDNRA,ELF2,ELMOD2,ENPP6,ETFDH,F11,FAM149A,FAT1,FBXO8,FBXW7,FGA,FGB,FGG,FHDC1,FHIP1A,FNIP2,FREM3,FRG1,FSTL5,GAB1,GALNT7,GALNTL6,GASK1B,GATB,GLR…	LP/P
	FLT4	5	180040011	180047715	Frameshift/Gain	-	VUS/-
	TYRO3	15	41851456	41866013	Initiator codon/Gain	-	VUS/-
LP: likely pathogenic; P: pathogenic; VUS: variant of uncertain significance

## Sheet: Table S7
Table S7. Prioritized copy number variations (CNVs) in three index patients and their relatives tested.
Patient	Gene	Chromosome	Start	End	Type/Effect	Other Genes	Classification ACMG/ClinVar
MPT19	MUC19	12	40919185	40923032	Stop gained/Gain	-	VUS/-
MPT19.2	-
MPT19.4	CENPE	4	104074204	104081936	Frameshift/Loss	-	VUS/-
MPT19.5	CCNH	5	86633791	86670733	Intron variant/Gain	RASA1	VUS/-
	CENPE	4	104066680	104101626	Stop gained/Gain	-	VUS/-
	CENPE	4	104031985	104061571	Frameshift/Gain	-	VUS/-
	CLIP1	12	122812808	122821295	Stop gained/Gain	-	VUS/-
	TTN	2	179505268	179511871	Disruptive inframe insertion/Gain	-	VUS/-
	TTN	2	179559326	179561895	Disruptive inframe insertion/Gain	-	VUS/-
	TTN	2	179531551	179540722	Disruptive inframe insertion/Gain	-	VUS/-
MPT21	-
MPT21.2	STK11	19	1221212	1271035	Gain	ATP5F1D, CBARP,CIRBP,MIDN,STK11	VUS/-
	CCND1	11	69242131	69458759	Gain	LOC102724265	VUS/-
	TERT	5	1293428	1318568	Gain	CLPTM1L	VUS/-
	FLT4	5	180018411	180049839	Gain	SCGB3A1	VUS/-
MPT21.3	-
MPT23	CCNH	5	86637107	86649052	Loss	RASA1	VUS/-
	CSMD3	8	113562900	113569183	Loss	-	VUS/-
	EPHA3	3	89457217	89478317	Loss	-	VUS/-
	LRP2	2	170070167	170077073	Loss	-	VUS/-
	LRP2	2	170112616	170134461	Loss	-	VUS/-
	MRPL3	3	131186935	131190123	Loss	-	VUS/-
	MUC19	12	40805835	40810161	Loss	-	VUS/-
	MUC19	12	40841127	40852571	Loss	-	VUS/-
	MUC19	12	40866943	40868999	Loss	-	VUS/-
	MUC19	12	40922979	40924912	Loss	-	VUS/-
	MUC19	12	40927035	40935474	Loss	-	VUS/-
	MUC19	12	40936076	40940984	Loss	-	VUS/-
	NRXN1	2	50280409	50282182	Loss	-	LP/P
	NRXN1	2	51147140	51153093	Loss	-	VUS/VUS
	ROBO1	3	78695298	78701079	Loss	-	VUS/-
	ROBO2	3	77571926	77626765	Loss	-	VUS/-
	TTN	2	179394687	179544782	Loss	-	VUS/LP
	TTN	2	179575789	179590773	Loss	-	VUS/-
	TTN	2	179603868	179617907	Loss	-	VUS/-
MPT23.2	CDKN2A	9	21968228	22008952	Gain	CDKN2B	VUS/-
	MUTYH	1	45794978	45798996	Loss	-	VUS/P
MPT23.3	TTN	2	179556743	179560137	Gain	-	VUS/-
LP: likely pathogenic; P: pathogenic; VUS: variant of uncertain significance

## Sheet: Table S8
Table S8. Copy number alterations affecting genes mapped in common fragile sites in our cohort of 24 index cases.
Patient	Gene	Fragile Site	Chromosome	Start	End	Type/Effect	Other Genes	Classification ACMG/ClinVar
MPT1	TTN	FRA2G	2	179466385	179466877	Inframe deletion/Loss	-	VUS/-
MPT2	NFKBIE,TMEM151B	FRA6H	6	44232719	44238614	Initiator codon/Gain	-	VUS/-
MPT3	-
MPT4	TTN	FRA2G	2	179447667	179449305	Inframe deletion/Loss	-	VUS/-
MPT5	TTN	FRA2G	2	179465581	179466291	Inframe deletion/Loss	-	VUS/-
MPT6	RECQL4	FRA8D	8	145741372	145743168	Initiator codon/Gain	-	VUS/P
MPT7	-
MPT8	NRXN1	FRA2S	2	50850452	51153093	Frameshift/Gain	-	VUS/-
	TTN	FRA2G	2	179442715	179462785	Frameshift variant/Gain	-	VUS/-
	TTN	FRA2G	2	179442715	179462785	Stop gained/Gain	-	VUS/-
	TTN	FRA2G	2	179600238	179639200	Disruptive inframe insertion/Gain	-	VUS/-
MPT9	-
MPT10	C8orf82,LRRC14,LRRC24,RECQL4	FRA8D	8	145742986	145753456	Stop gained/Gain	-	VUS/-
	ATP5F1D,CBARP,MIDN,STK11	FRA19B	19	1222984	1250528	Initiator codon; Stop lost/Gain	-	VUS/-
MPT11	-
MPT12	TTN	FRA2G	2	179516180	179519018	Inframe deletion/Loss	-	VUS/-
	TTN	FRA2G	2	179528160	179530187	Inframe deletion/Loss	-	VUS/-
	TTN	FRA2G	2	179531551	179540481	Inframe deletion/Loss	-	VUS/-
	CCND1	FRA11A	11	69456082	69488089	Gain	LTO1	VUS/-
MPT13	CCND1,LOC102724265	FRA11A	11	69240558	69466050	Gain	-	VUS/-
MPT14	-
MPT15	-
MPT16	-
MPT17	-
MPT18	RAD50	FRA5C	5	131944809	131951822	Frameshift/Loss	-	VUS/-
MPT19	-
MPT20	CLIP1	FRA12E	12	122801296	122837333	Stop gained/Gain	-	VUS/-
	TTN	FRA2G	2	179531551	179539136	Disruptive inframe insertion/Gain	-	VUS/-
MPT21	-
MPT22	-
MPT23	TTN	FRA2G	2	179394687	179544782	Inframe deletion/Loss	-	VUS/LP
	TTN	FRA2G	2	179575789	179590773	Inframe deletion/Loss	-	VUS/-
	TTN	FRA2G	2	179603868	179617907	Inframe deletion/Loss	-	VUS/-
MPT24	FLT4	FRA5G	5	180040011	180047715	Frameshift/Gain	-	VUS/-
LP: likely pathogenic; P: pathogenic; VUS: variant of uncertain significance
